# Supplementary material for: Physicochemical and Biological Properties of Quercetin-Loaded Low-Molecular-Weight Chitosan Nanoparticles Derived from Hermetia illucens Larvae and Crustacean Sources: A Comparative Study
Source: Pharmaceutics. 2025 Aug 5;17(8):1016. doi: 10.3390/pharmaceutics17081016 (PMC12389238; doi:10.3390/pharmaceutics17081016)
Supplement: Supplementary file 1 [file pharmaceutics-17-01016-s001.zip]

Archive with 1 entries (1 files):
- pharmaceutics-3767424-supplementary.pdf
